# Supplementary material for: Dataset on the distribution location and biological traits of freshwater fishes in the Yangtze River Basin
Source: Data Brief. 2018 Oct 26;21:1066–70. doi: 10.1016/j.dib.2018.10.093 (PMC6226585; doi:10.1016/j.dib.2018.10.093)
Supplement: Supplementary file 3 — Supplementary material [file mmc3.xls]

## Sheet: trait
Fish	Water temperature	Water column position	Water zone	Feeding habit	Trophic Level	ML(cm)	Bl	Bd	CPd	CFd	PFi	PFb	PFl	Hd	Hl	Ed	Eh	Mo
Acipenser dabryanus	Temperate	demersal	R	DETR	2.0±0.00	110	2.6	0.5	0.1	0.3	0.2	0.5	0.2	0.3	0.1	0.1	0.2	0.1
Acipenser sinensis	Subtropical	demersal	MLR	OMNI	3.5±0.37	320	6.5	1	0.2	1	0.5	1	0.8	0.5	2	0.2	0.4	0.3
Psephurus gladius	Subtropical	demersal	R	PISC	4.2±0.73	203	7	0.8	0.2	0.5	0.3	0.8	2	0.6	1	0.1	0.5	0.3
Tenualosa reevesii	Tropical	pelagic-neritic	LR	INSV	3.2±0.29	56.2	6	1.9	0.5	1.1	0.5	2	1	1.2	1.2	0.3	0.8	0.4
Coilia brachygnathus	Subtropical	pelagic	LR	OMNI	3.5±0.5	35.3	7.4	1	0.3	0.3	0.5	1	0.5	0.4	1	0.2	0.3	0.3
Coilia mystus	Tropical	pelagic-neritic	MR	CARN	3.4±0.5	20	7.3	0.5	0.1	0.1	0.2	0.5	0.5	0.3	0.2	0.1	0.1	0.1
Coilia nasus	Subtropical	pelagic-neritic	MLR	CARN	3.0±0.00	41	7	1.2	0.3	0.1	0.1	1.2	0.5	0.3	0.5	0.1	0.2	0.3
Brachymystax lenok	Temperate	benthopelagic	MR	CARN	3.8±0.3	70	3.5	0.5	0.3	0.6	0.1	0.6	0.5	0.3	1	0.1	0.3	0.2
Hucho bleekeri	Subtropical	benthopelagic	S	CARN	3.8±0.62	64	6.5	1.2	0.6	1.7	0.6	1.6	1	0.7	1	0.1	0.4	0.4
Hemisalanx brachyrostralis	Subtropical	demersal	MLR	OMNI	3.0±0.3	12.2	6.5	0.5	0.3	0.8	0.3	0.6	0.3	0.3	0.4	0.2	0.1	0.1
Neosalanx oligodontis	Temperate	benthopelagic	LR	CARN	N	13.6	6.5	0.5	0.3	0.8	0.3	0.6	0.3	0.3	0.4	0.2	0.1	0.1
Neosalanx taihuensis	Subtropical	demersal	LR	CARN	N	5.3	6.2	0.5	0.3	0.5	0.2	0.4	0.2	0.3	0.6	0.1	0.2	0.1
Salanx chinensis	Temperate	demersal	LR	PISC	3.0±0.28	15.4	6.4	0.6	0.3	0.6	0.3	0.6	0.4	0.1	0.3	0.1	0.1	0.1
Salanx prognathus	Temperate	demersal	MR	PISC	2.7±0.22	13.9	6.2	0.5	0.2	0.5	0.1	0.6	0.3	0.2	1.3	0.1	0.1	0.1
Anguilla japonica	Subtropical	demersal	MLR	CARN	3.6±0.51	150	12.6	0.6	0.5	0.5	0.2	0.6	0.1	0.3	1	0.2	0.2	0.1
Myxocyprinus asiaticus	Subtropical	demersal	LR	DETR	3.1±0.4	60	5.5	2	0.4	1	1.5	2.1	1.5	0.6	1.1	0.5	0.4	0.3
Aphyocypris chinensis	Temperate	benthopelagic	LRS	OMNI	3.1±0.4	6	5.5	1.5	0.7	1.5	1.5	1.7	1.2	0.9	1	0.2	0.4	0.3
Atrilinea macrolepis	Subtropical	benthopelagic	LRS	OMNI	3.2±0.4	10	5	1	0.5	1.5	0.5	1	0.8	0.5	0.4	0.2	0.4	0.2
Ochetobius elongatus	Subtropical	benthopelagic	LR	CARN	3.4±0.4	40	5.5	1	0.4	1.4	0.3	1	0.5	0.3	1.1	0.1	0.2	0.1
Opsariichthys bidens	Temperate	benthopelagic	S	CARN	3.3±0.4	20.5	5.2	1.6	0.5	1.2	0.5	1.5	1	1	1.1	0.1	0.7	0.3
Zacco chengtui	Temperate	benthopelagic	S	OMNI	3.2±0.4	12	4.8	1.3	0.3	1	0.2	1.2	1	0.7	1.1	0.2	0.5	0.3
Zacco platypus	Subtropical	benthopelagic	RS	OMNI	3.1±0.43	20	4.2	1.2	0.5	0.8	0.1	1.2	0.6	0.5	0.6	0.1	0.4	0.3
Rhynchocypris lagowskii	Temperate	benthopelagic	R	CARN	3.5±0.5	24	7	1.3	0.7	1.5	0.3	1	1.2	0.7	1.5	0.2	0.4	0.2
Rhynchocypris oxycephalus	Temperate	demersal	R	CARN	3.7±0.57	17.2	5.3	1	0.6	1	0.5	0.9	0.8	0.5	0.6	0.2	0.4	0.3
Anabarilius liui liui	Subtropical	benthopelagic	L	PLAN	3.3±0.4	27.3	2.4	0.9	0.4	0.7	0.2	0.8	0.5	0.4	0.5	0.1	0.3	0.1
Anabarilius qionghaiensis	Subtropical	benthopelagic	L	PLAN	3.3±0.4	26	2.3	1	0.3	0.7	0.2	0.6	0.5	0.4	0.5	0.1	0.3	0.1
Anabarilius songmingensis	Subtropical	benthopelagic	L	PLAN	3.2±0.4	10	2.2	0.7	0.3	0.7	0.2	0.5	0.4	0.1	0.5	0.1	0.3	0.1
Anabarilius xundianensis	Subtropical	benthopelagic	L	PLAN	3.3±0.4	27	2.4	0.8	0.3	0.7	0.1	0.5	0.5	0.3	0.5	0.1	0.2	0.1
Ancherythroculter kurematsui	Subtropical	benthopelagic	R	CARN	3.2±0.4	22	2.9	0.8	0.3	0.9	0.3	0.5	0.4	0.4	0.6	0.1	0.3	0.1
Ancherythroculter nigrocauda	Subtropical	benthopelagic	R	CARN	3.2±0.4	24.6	3.1	0.8	0.4	1	0.2	0.6	0.5	0.4	0.5	0.2	0.2	0.2
Ancherythroculter wangi	Subtropical	benthopelagic	R	CARN	3.2±0.4	24	3	0.8	0.4	0.8	0.2	0.5	0.4	0.4	0.5	0.2	0.2	0.1
Chanodichthys dabryi	Temperate	benthopelagic	LR	CARN	3.3±0.4	42	2.7	0.6	0.3	0.4	0.2	0.4	0.3	0.4	0.6	0.2	0.2	0.1
Chanodichthys erythropterus	Subtropical	benthopelagic	LR	CARN	4.4±0.2	102	2.8	0.7	0.3	0.7	0.2	0.5	0.4	0.3	0.4	0.2	0.25	0.1
Chanodichthys mongolicus	Subtropical	benthopelagic	LR	CARN	3.4±0.5	100	2.3	0.8	0.3	0.7	0.1	0.5	0.5	0.3	0.3	0.1	0.3	0.1
Chanodichthys oxycephalus	Subtropical	benthopelagic	R	DETR	3.3±0.5	60	2.3	0.7	0.4	0.7	0.2	0.5	0.5	0.3	0.4	0.1	0.3	0.1
Culter alburnus	Temperate	benthopelagic	LR	CARN	3.4±0.5	92.8	3	0.7	0.3	0.7	0.1	0.4	0.5	0.3	0.5	0.2	0.2	0.2
Culter oxycephaloides	Subtropical	benthopelagic	LR	CARN	3.3±0.4	92.8	3.1	0.7	0.3	0.7	0.1	0.5	0.5	0.3	0.5	0.1	0.2	0.1
Hemiculter bleekeri	Temperate	benthopelagic	LR	INSV	2.1±0.1	17	3	0.8	0.3	0.5	0.2	0.5	0.5	0.4	0.5	0.2	0.1	0.1
Hemiculter leucisculus	Temperate	benthopelagic	LR	OMNI	2.8±0.32	23	3	0.7	0.2	0.4	0.5	0.3	0.4	0.2	0.1	0.2	0.1	0.2
Hemiculter tchangi	Subtropical	benthopelagic	R	OMNI	2.4±0.2	22.5	3.4	0.6	0.2	0.4	0.6	0.4	0.7	0.2	0.2	0.1	0.2	0.1
Megalobrama amblycephala	Temperate	benthopelagic	LR	HERB	3.4±0.5	200	1.7	0.7	0.3	0.5	0.2	0.4	0.4	0.2	0.4	0.1	0.1	0.1
Megalobrama pellegrini	Subtropical	benthopelagic	LR	DETR	3.2±0.4	25	2.3	0.8	0.4	0.7	0.1	0.5	0.5	0.3	0.6	0.1	0.2	0.1
Megalobrama mantschuricus	Subtropical	benthopelagic	LR	OMNI	3.3±0.46	37.7	2.2	0.8	0.2	0.5	0.2	1.5	0.6	0.1	0.5	0.1	0.2	0.1
Megalobrama terminalis	Subtropical	benthopelagic	LR	OMNI	3.3±0.5	60	2.5	1.2	0.4	1	0.2	0.7	0.3	0.3	0.5	0.2	0.2	0.1
Parabramis pekinensis	Temperate	benthopelagic	LR	HERB	2.0±0.00	55	3	1.1	0.3	0.8	0.2	0.6	0.5	0.3	0.6	0.2	0.1	0.2
Pseudohemiculter dispar	Subtropical	benthopelagic	R	OMNI	3.2±0.4	29.1	2.9	0.6	0.3	0.7	0.2	0.5	0.4	0.3	0.6	0.2	0.2	0.1
Pseudohemiculter hainanensis	Subtropical	benthopelagic	R	OMNI	3.2±0.4	24	2.3	0.8	0.4	0.7	0.1	0.6	0.5	0.3	0.5	0.1	0.3	0.2
Pseudohemiculter kweichowensis	Subtropical	benthopelagic	R	OMNI	3.2±0.4	11	2.4	0.7	0.4	0.8	0.1	0.5	0.6	0.2	0.6	0.1	0.2	0.1
Pseudolaubuca engraulis	Subtropical	benthopelagic	LR	DETR	3.2±0.4	22	2.9	0.7	0.3	0.5	0.3	0.4	0.5	0.3	0.5	0.2	0.1	0.1
Pseudolaubuca sinensis	Subtropical	benthopelagic	LR	DETR	3.2±0.4	29.2	4.7	1	0.3	1	0.2	1	0.4	0.4	0.5	0.1	0.2	0.1
Sinibrama macrops	Subtropical	benthopelagic	R	OMNI	3.2±0.4	22.7	9.5	2.8	0.9	2	0.3	2.7	1.5	0.9	2	0.6	0.6	0.5
Sinibrama taeniatus	Temperate	benthopelagic	R	OMNI	3.2±0.4	14.8	11.5	3.5	1.8	3.6	0.5	3.5	2.2	1.6	2	0.4	1.1	0.4
Sinibrama wui	Subtropical	benthopelagic	LR	OMNI	3.2±0.4	20.4	7.3	1.6	0.8	2.5	0.3	1.1	1.4	0.9	1.2	0.4	0.6	1
Toxabramis swinhonis	Subtropical	benthopelagic	LR	DETR	3.2±0.4	12	13	3.7	1.2	3.2	1	2.1	2.4	0.9	2	0.6	0.9	0.3
Distoechodon tumirostris	Subtropical	benthopelagic	LR	PLAN	2.8±0.2	11	9.8	2.8	1.3	3.5	0.3	2.3	1.6	1.7	2	0.8	1	0.3
Hypophthalmichthys molitrix	Subtropical	benthopelagic	LR	PLAN	2.0±0.00	105	15.5	4.4	1.6	4	1.2	3.5	2.5	2	2.5	0.5	1.2	2
Hypophthalmichthys nobilis	Temperate	benthopelagic	LR	PLAN	2.8±0.33	146	11	3	1	2.5	1	2.5	2.3	1.5	2.5	0.3	1	1
Plagiognathops microlepis	Temperate	benthopelagic	R	DETR	2.5±0.2	70	10.6	3.4	1.3	3.2	0.2	2	2.2	1	1.5	0.4	0.6	0.8
Pseudobrama simoni	Subtropical	benthopelagic	LR	HERB	2.7±0.2	20	10	2.5	1.1	3	0.2	2	2	1.1	2	0.5	0.8	0.8
Xenocypris davidi	Subtropical	benthopelagic	LR	DETR	2.6±0.2	35.7	12	3.5	1.2	4	0.5	2.5	2	1.3	1.8	0.6	0.8	0.4
Xenocypris fangi	Subtropical	benthopelagic	R	PLAN	2.7±0.2	20	9.4	2	1	2.4	0.2	1.5	1.5	1	1.6	0.3	0.5	0.2
Xenocypris hupeinensis	Subtropical	benthopelagic	R	PLAN	2.6±0.2	25.6	9.7	2	0.8	2.4	0.2	1.8	1.5	1	1.6	0.5	0.6	1
Xenocypris macrolepis	Subtropical	benthopelagic	LR	PLAN	2.6±0.2	30	6.5	1.5	0.6	1.6	0.1	1.1	1	0.6	0.9	0.2	0.5	0.2
Xenocypris yunnanensis	Subtropical	benthopelagic	L	OMNI	2.7±0.2	23	4.5	1	0.4	1	0.7	1	0.8	0.5	0.5	0.2	0.4	0.2
Acanthorhodeus chankaensis	Temperate	benthopelagic	R	PLAN	2.1±0.1	12	4.2	1.6	0.5	1.2	0.3	2.1	0.7	0.5	0.6	0.2	0.4	0.3
Acheilognathus barbatulus	Subtropical	benthopelagic	R	HERB	2.2±0.1	8.4	3.1	0.6	0.3	0.5	0.3	1	0.3	0.4	0.5	0.2	0.3	0.3
Acheilognathus barbatus	Subtropical	benthopelagic	R	HERB	2.2±0.1	9	7	2.6	0.8	1.8	0.2	2.6	1.3	1	1.5	0.5	0.6	0.3
Acheilognathus elongatus	Subtropical	benthopelagic	L	HERB	2.0±0.1	19.8	5.2	1.7	0.5	0.5	0.3	1.9	0.6	0.9	1.2	0.3	0.5	0.4
Acheilognathus gracilis	Subtropical	benthopelagic	LR	PLAN	2.4±0.1	5.6	2.8	1	0.3	0.8	0.3	1	0.4	0.3	0.4	0.2	0.3	0.2
Acheilognathus hypselonotus	Subtropical	benthopelagic	LR	PLAN	2.0±0.1	16.5	6.5	1.3	0.5	1.5	0.2	1.3	0.6	0.5	1.2	0.2	0.3	0.2
Acheilognathus imberbis	Subtropical	benthopelagic	R	CARN	2.3±0.1	8	2.2	1	0.2	0.5	0.2	1	0.4	0.4	0.3	0.1	0.2	0.1
Acheilognathus macropterus	Subtropical	benthopelagic	LS	DETR	2.0±0.1	27.5	1.1	0.7	0.2	0.5	0.2	0.6	0.3	0.2	0.2	0.1	0.2	0.1
Acheilognathus meridianus	Subtropical	benthopelagic	R	DETR	2.1±0.1	11.9	3.9	1.3	0.5	1	0.2	1.3	0.7	0.3	0.5	0.2	0.3	0.2
Acheilognathus omeiensis	Subtropical	benthopelagic	S	OMNI	2.2±0.1	7.2	6	1.2	0.5	1.5	0.2	1.2	0.9	0.5	0.7	0.2	0.4	0.2
Acheilognathus peihoensis	Temperate	benthopelagic	S	PLAN	2.1±0.1	8	5.7	2.3	0.8	1.3	0.3	2.5	1	1.2	0.6	0.4	0.4	0.3
Acheilognathus polylepis	Subtropical	benthopelagic	S	PLAN	2.1±0.1	9.5	5.5	1.7	0.5	1.5	0.3	1.8	0.6	1	0.6	0.3	0.6	0.2
Acheilognathus tabira	Temperate	benthopelagic	LRS	OMNI	2.2±0.1	7.9	4.5	1.5	0.5	1.5	0.3	2	0.6	0.5	0.8	0.2	0.3	0.2
Acheilognathus taenianalis	Subtropical	benthopelagic	LR	PLAN	2.1±0.1	8	5	2	0.7	1.6	0.3	2.1	0.5	1	1	0.3	0.5	0.2
Acheilognathus tonkinensis	Tropical	benthopelagic	LR	HERB	2.1±0.1	9.2	5	2	0.8	1.5	0.3	2	0.4	1	1	0.3	0.5	0.3
Rhodeus fangi	Subtropical	benthopelagic	R	PLAN	2.7±0.2	5.8	5.3	2	0.6	2	0.3	2	0.5	0.8	1	0.3	0.4	0.2
Rhodeus lighti	Temperate	benthopelagic	LR	HERB	2.7±0.2	5.2	3.3	1.2	0.3	1	0.2	1.5	0.8	0.3	0.5	0.2	0.3	0.2
Rhodeus ocellatus	Subtropical	benthopelagic	S	PLAN	2.7±0.2	5.2	3.3	1.7	0.4	2	0.2	1.8	0.5	0.5	0.6	0.3	0.2	0.1
Rhodeus sinensis	Subtropical	benthopelagic	LRS	PLAN	2.7±0.2	5.8	8	3.1	1	2.5	0.4	2.4	1.5	1.4	1.5	0.4	0.6	0.7
Tanakia himantegus	Subtropical	benthopelagic	S	CARN	2.3±0.1	8	7.5	2.5	1	2.5	0.7	2.2	1.2	1.1	1.2	0.5	0.7	0.3
Acrossocheilus hemispinus	Subtropical	benthopelagic	S	OMNI	2.9±0.3	20	8.6	2.6	1.1	3	0.6	2.2	2	1.3	1.8	0.4	0.9	0.7
Acrossocheilus parallens	Subtropical	benthopelagic	S	OMNI	2.9±0.3	21	9.5	3	1.2	3.5	0.5	2.7	2	1.8	1.7	0.5	1.2	0.6
Acrossocheilus fasciatus	Temperate	benthopelagic	RS	PLAN	2.8±0.3	19.2	5.4	1.9	0.7	1.7	0.3	1.5	1.3	0.9	1	0.3	0.6	0.4
Acrossocheilus jishouensis	Subtropical	benthopelagic	RS	PLAN	2.9±0.3	16.9	7.8	2.5	1	2.6	0.3	2	1.8	1.3	1.7	0.4	0.8	0.7
Acrossocheilus Kreyenbergii	Subtropical	benthopelagic	RS	PLAN	2.9±0.3	15.4	9.6	3.1	1.1	4	0.5	3	2.3	2	1.9	0.4	1.8	0.6
Acrossocheilus monticola	Temperate	benthopelagic	RS	PLAN	2.9±0.3	18	6.6	2	0.6	1.6	0.4	1.4	1	0.7	1	0.2	0.6	0.5
Acrossocheilus paradoxus	Subtropical	benthopelagic	S	PLAN	2.8±0.3	22.5	7.5	1.9	1	3	0.3	1.7	1.7	1.8	1.5	0.5	0.8	0.5
Acrossocheilus yunnanensis	Subtropical	benthopelagic	LR	OMNI	2.8±0.3	21.5	9.7	2.7	0.8	2.6	0.8	1.8	1.8	1	1.3	0.3	0.6	0.6
Schizothorax chongi	Subtropical	benthopelagic	R	OMNI	2.4±0.1	24.4	10.7	2.8	1	3	0.8	2.2	2.2	1.4	1.6	0.3	1.1	0.7
Schizothorax cryptolepis	Temperate	benthopelagic	RS	OMNI	2.4±0.1	22.7	8	1.8	0.7	2.8	0.8	1.8	1.4	1	1.3	0.3	0.6	0.3
Schizothorax heterochilus	Temperate	benthopelagic	RS	OMNI	2.3±0.1	36.5	8	2.6	1	2.5	0.5	2.2	1.6	1.2	1.5	0.3	0.7	0.3
Schizopygopsis thermalis	High altitude	benthopelagic	RS	OMNI	2.7±0.3	32.5	9.8	1.7	0.7	1.7	0.4	1.6	1.4	1.1	1.6	0.3	0.7	0.5
Schizothorax davidi	Subtropical	benthopelagic	RS	CARN	2.3±0.1	39.5	11	2.4	1.4	3.3	0.5	2	1.7	1.3	1.5	0.4	0.8	0.8
Schizothorax dolichonema	Subtropical	benthopelagic	R	OMNI	2.3±0.1	46.6	12.6	2.7	1.2	2.3	1	2.4	2.4	1.3	1.3	0.3	0.8	0.7
Schizothorax grahami	Subtropical	benthopelagic	R	OMNI	2.3±0.1	32	8.4	1.8	1.1	2.2	0.2	2	1.7	1	1.1	0.2	0.6	0.4
Schizothorax griseus	Subtropical	benthopelagic	R	OMNI	2.2±0.1	19.7	12.5	2.5	1	2.6	0.4	2	1.6	1.1	1.7	0.3	0.7	0.6
Schizothorax kozlovi	Subtropical	benthopelagic	R	OMNI	2.2±0.1	52.8	11.4	2.7	1.2	2.5	0.7	1.4	2	1.3	2.4	0.3	0.9	0.6
Schizothorax labrosus	Subtropical	benthopelagic	R	OMNI	2.4±0.1	31.5	8.2	1.7	0.7	1.3	0.6	0.9	0.8	0.8	1.7	0.2	0.5	0.3
Schizothorax lissolabiatus	Subtropical	benthopelagic	R	OMNI	2.4±0.1	30	5.7	1.2	0.5	0.8	0.2	0.7	1	0.5	0.9	0.2	0.2	0.2
Schizothorax longibarbus	Temperate	benthopelagic	R	OMNI	2.4±0.1	21.5	4.3	1.1	0.5	1.1	0.3	0.5	0.8	0.5	1	0.2	0.3	0.2
Schizothorax microstomus	Subtropical	benthopelagic	R	OMNI	2.4±0.1	25.3	4.3	1.1	0.5	1.1	0.3	0.5	0.8	0.5	1	0.2	0.3	0.2
Schizothorax ninglangensis	Subtropical	benthopelagic	R	OMNI	2.5±0.1	16.5	8.1	1.9	0.8	1.8	0.3	1.1	1.3	1	1.7	0.3	0.5	0.3
Schizothorax parvus	Subtropical	benthopelagic	RS	OMNI	2.5±0.1	14.9	8.3	2	0.8	2.8	0.5	1.2	1.3	1.2	2	0.3	0.9	0.7
Schizothorax prenanti	Subtropical	benthopelagic	R	OMNI	2.4±0.1	33.5	8	2	1	2.3	0.5	1	1.4	1	1.7	0.2	0.7	0.4
Schizothorax sinensis	Temperate	benthopelagic	RS	OMNI	2.5±0.1	14.5	10.8	2	1	2.8	0.5	1.3	1.8	1.3	2.5	0.5	0.9	0.7
Schizothorax wangchiachii	Subtropical	benthopelagic	RS	PLAN	2.3±0.1	57.5	7.7	2	0.9	2.5	0.4	1.2	1.2	1	1.9	0.4	0.6	0.4
Schizothorax yunnanensis yunnanensis	Subtropical	benthopelagic	R	OMNI	2.3±0.1	44.5	11.5	2.2	1.2	3.3	0.5	1.6	1.9	1.4	2.7	0.5	0.8	0.5
Sinocyclocheilus grahami	Temperate	benthopelagic	L	OMNI	2.9±0.3	23	8.5	2	0.9	2	0.6	1.2	1.8	1.1	2.3	0.4	0.9	0.6
Sinocyclocheilus multipunctatus	Subtropical	benthopelagic	R	OMNI	2.8±0.3	20.9	5.9	1.6	0.6	1.4	0.5	1	2.1	1.1	2	0.4	0.5	0.2
Bangana rendahli	Temperate	benthopelagic	RS	HERB	N	33	12	3.2	1.8	2.6	0.2	2.2	2.2	1.5	2	0.5	0.7	0.6
Bangana tungting	Temperate	benthopelagic	R	HERB	N	21.3	7.7	2	1	1.5	0.3	1.2	1.4	1.1	1.7	0.2	1	0.7
Discogobio tetrabarbatus	Tropical	benthopelagic	LRS	OMNI	N	14	6	1.4	0.7	1.7	0.4	0.6	1	0.7	1	0.2	0.5	0.4
Discogobio yunnanensis	Subtropical	benthopelagic	R	PLAN	N	9.5	11.5	2.2	1.4	2	0.3	1.7	2.4	1.5	2.4	0.5	0.8	0.5
Garra imberba	Subtropical	benthopelagic	R	OMNI	N	22	12	3	1.3	2.2	0.2	2	2.5	2	2.5	0.5	1	0.8
Parasinilabeo maculatus	Temperate	benthopelagic	RS	OMNI	N	11.2	5.6	1.3	0.6	1.6	0.2	0.9	1	0.7	1.5	0.3	0.5	0.4
Pseudogyrinocheilus prochilus	Temperate	benthopelagic	RS	OMNI	N	20.6	10.1	2.2	1.1	2.3	0.5	1.4	2.2	1.4	2.4	0.4	1	0.6
Rectoris luxiensis	Subtropical	benthopelagic	R	PLAN	N	18.5	8.5	1.5	0.7	1.8	0.4	0.9	1.5	0.8	2	0.2	0.5	0.3
Sinocrossocheilus guizhouensis	Subtropical	benthopelagic	S	HERB	N	7.9	10.3	2.2	1.1	2.8	0.6	1.2	2.2	1.3	2.4	0.3	1	0.5
Abbottina obtusirostris	Temperate	benthopelagic	R	OMNI	3.2±0.4	7.8	9.5	2	0.9	1.5	0.3	1.5	1.5	1.3	2.2	0.3	0.8	0.5
Abbottina rivularis	Subtropical	benthopelagic	LR	DETR	3.3±0.4	18.9	13.3	2.8	1.2	3.6	0.3	2.1	2.2	2	3.6	0.7	1.5	0.7
Belligobio nummifer	Subtropical	benthopelagic	RS	CARN	3.3±0.4	14.3	9	2.2	0.7	1.5	0.6	1.3	1.8	1.2	2.3	0.5	0.8	0.5
Belligobio pengxianensis	Subtropical	benthopelagic	RS	CARN	3.3±0.4	11.5	13	5.3	1.8	4.6	0.9	4	2.2	2	3.8	0.7	1	1.1
Coreius guichenoti	Subtropical	benthopelagic	R	OMNI	3.4±0.4	35.7	9.2	2.3	1.1	2.7	0.3	1.8	2.6	1.3	2.8	0.2	0.7	0.5
Coreius heterodon	Subtropical	benthopelagic	LR	DETR	3.4±0.4	48.3	13.7	2.6	1.4	3	0.6	1.6	3.2	1.2	2.9	0.2	0.7	0.7
Gnathopogon herzensteini	Temperate	benthopelagic	R	CARN	3.2±0.4	7	7.1	1.3	0.5	1.5	0.4	0.7	0.9	0.7	1.8	0.3	0.5	0.4
Gnathopogon imberbis	Temperate	benthopelagic	RS	OMNI	3.3±0.4	22.1	5.8	1.5	0.7	1.5	0.4	1	1	0.7	1.5	0.2	0.5	0.4
Gnathopogon nicholsi	Temperate	benthopelagic	RS	OMNI	3.2±0.4	7.5	13.5	2.8	1.5	3.8	0.7	1.8	2.2	1.6	3.2	0.6	1	0.9
Gnathopogon tsinanensis	Temperate	benthopelagic	R	CARN	3.2±0.4	10	13.5	2.8	1.5	3.8	0.7	1.8	2.2	1.6	3.2	0.6	1	0.9
Hemibarbus labeo	Temperate	benthopelagic	RS	OMNI	3.4±0.5	62	13.2	2.7	1.1	2.9	0.6	1.9	2.7	1.5	3.6	0.6	1.1	0.7
Hemibarbus longirostris	Temperate	benthopelagic	RS	OMNI	3.3±0.4	20	13	2.5	1	2.7	0.5	1.8	2.6	1.6	3.4	0.7	1.3	0.8
Hemibarbus maculatus	Temperate	benthopelagic	LRS	OMNI	3.5±0.47	47	8.2	1.7	0.7	2.3	0.2	1.1	1.2	0.8	1.8	0.3	0.5	0.4
Microphysogobio fukiensis	Subtropical	benthopelagic	R	OMNI	3.2±0.4	11.2	9.5	1.6	0.9	1.9	0.5	1	2.5	1.3	2.4	0.5	1	0.5
Microphysogobio kiatingensis	Subtropical	benthopelagic	R	OMNI	3.2±0.4	12	9.5	1.5	0.7	1.6	0.3	1.1	2.2	1.4	2.3	0.3	0.8	0.5
Microphysogobio microstomus	Subtropical	benthopelagic	R	OMNI	3.2±0.4	6.2	14	2.8	1.3	4	0.5	1.6	2.9	1.8	2.6	0.3	1.5	1
Microphysogobio tungtingensis	Temperate	benthopelagic	LR	CARN	3.3±0.4	11.5	13	2.3	1.1	2.5	0.3	1.6	2	1.3	2.5	0.5	1	0.5
Paracanthobrama guichenoti	Temperate	benthopelagic	LR	CARN	3.4±0.4	41.5	8	2.3	1	2.6	0.4	1.4	1.5	0.8	1.8	0.3	0.5	0.3
Paracanthobrama umbrifer	Subtropical	benthopelagic	RL	CARN	3.3±0.4	18.9	4	0.8	0.3	0.5	0.3	0.5	1	0.5	1	0.2	0.3	0.4
Platysmacheilus exiguus	Subtropical	benthopelagic	R	OMNI	3.3±0.4	15.9	8	1.5	0.6	2.6	0.4	0.9	2	1.1	1.8	0.3	0.8	0.5
Platysmacheilus longibarbatus	Temperate	benthopelagic	S	CARN	3.2±0.4	8.1	8.9	1.3	0.6	1.2	0.3	0.7	1.2	1	2	0.3	0.7	0.4
Platysmacheilus nudiventris	Subtropical	benthopelagic	R	CARN	3.2±0.4	12.7	14	2.8	1	3.7	1	1.6	2.4	2.1	4	0.4	1.8	0.9
Pseudogobio vaillanti	Subtropical	benthopelagic	R	CARN	3.3±0.4	20	8.7	1.7	0.6	1.3	0.4	1.1	1.5	1.2	2.5	0.4	1	0.6
Pseudorasbora elongata	Subtropical	benthopelagic	LR	DETR	3.3±0.4	11.7	10.6	2	1.1	2.3	0.3	1	1.3	0.8	2	0.4	0.4	0.4
Pseudorasbora parva	Temperate	benthopelagic	LRS	DETR	3.1±0.1	12.5	13	3.6	1.5	3.1	0.6	2.3	2.2	1.6	3.3	0.6	1	1.1
Rhinogobio cylindricus	Subtropical	benthopelagic	R	CARN	3.3±0.4	26	8.5	1.5	0.7	1.7	0.3	0.8	1.5	0.8	2	0.2	0.5	0.4
Rhinogobio hunanensis	Subtropical	benthopelagic	R	CARN	3.3±0.4	20.3	8.5	1.5	0.7	1.7	0.3	0.8	1.5	0.8	2	0.2	0.5	0.4
Rhinogobio typus	Subtropical	benthopelagic	R	CARN	3.4±0.4	45	10.2	1.6	0.7	2.1	0.4	1.1	1.6	1.1	2.4	0.4	0.8	0.4
Rhinogobio ventralis	Subtropical	benthopelagic	R	CARN	3.3±0.4	28.5	12.5	3.3	1.4	3.8	1.2	1.4	2.8	1.5	2.2	0.2	1.2	0.5
Sarcocheilichthys davidi	Subtropical	benthopelagic	R	OMNI	3.2±0.4	8.6	6.2	1.6	1.8	2	0.3	1.2	1.5	1.1	1.7	0.4	0.6	0.5
Sarcocheilichthys kiangsiensis	Subtropical	benthopelagic	R	OMNI	3.3±0.4	17	8.7	2	1	2.1	0.2	1.1	0.9	1	1.7	0.3	0.7	0.5
Sarcocheilichthys nigripinnis nigripinnis	Temperate	benthopelagic	LR	OMNI	3.3±0.4	16	13.5	3.1	1.5	3.5	0.6	2.1	2.6	1.8	3.2	0.7	1.2	0.8
Sarcocheilichthys parvus	Subtropical	benthopelagic	RS	OMNI	3.2±0.4	7	7.2	1.9	1	2	0.3	1.1	1	1	1.5	0.4	0.6	0.4
Sarcocheilichthys sinensis sinensis	Temperate	benthopelagic	LRS	OMNI	3.3±0.4	30	10.2	2.7	1.4	3.4	0.3	2	2.1	1.3	2.3	0.4	0.7	0.5
Saurogobio dabryi	Temperate	benthopelagic	LR	OMNI	3.3±0.4	24.3	12.8	2	0.9	2.5	0.4	1.3	2	1.3	2.6	0.5	0.9	1.6
Saurogobio dumerili	Subtropical	benthopelagic	LR	OMNI	3.3±0.4	27	10.5	1.4	0.6	1.7	0.3	0.9	1.6	0.9	1.7	0.2	0.6	0.5
Saurogobio gracilicaudatus	Temperate	benthopelagic	R	OMNI	3.3±0.4	16.8	8.6	1.6	0.7	2	0.3	0.9	1.5	0.8	1.8	0.2	0.7	0.5
Saurogobio gymnocheilus	Temperate	benthopelagic	LR	OMNI	3.3±0.4	14.2	8.6	1.6	0.7	2	0.3	0.9	1.5	0.8	1.8	0.2	0.7	0.5
Saurogobio xiangjiangensis	Temperate	benthopelagic		OMNI	3.4±0.4	26	10.2	1.3	0.4	1.5	0.2	1	1.5	1.1	2.3	0.4	0.9	0.6
Squalidus argentatus	Subtropical	benthopelagic	R	OMNI	3.3±0.4	13	9.3	1.9	0.8	2.8	0.4	1.2	1.8	1.2	2.2	0.5	0.9	0.7
Squalidus nitens	Subtropical	benthopelagic	LR	OMNI	3.2±0.4	7	12.7	3	1.3	4	0.8	1.9	2.4	1.7	3.4	0.8	1	0.8
Squalidus wolterstorffi	Subtropical	benthopelagic	R	OMNI	3.3±0.4	15.8	6.4	1.4	0.7	1.7	0.3	0.9	1.1	0.9	1.2	0.4	0.6	0.4
Carassius auratus	Subtropical	benthopelagic	LR	DETR	2.0±0.0	48	13	4.6	1.7	4.2	0.8	3.4	2.5	2.4	3.8	0.4	1.7	1.1
Cyprinus carpio	Subtropical	benthopelagic	LRS	DETR	3.1±0.0	120	12.5	4.8	1.9	4.1	0.7	3.1	2.6	1.7	3.5	0.6	1.2	1
Cyprinus chilia	Subtropical	benthopelagic	L	OMNI	3.1±0.5	4.8	13	4.8	1.6	3.3	1	3.2	2.5	2.4	4	0.8	1.7	1.5
Cyprinus micristius	Subtropical	benthopelagic	L	OMNI	3.2±0.5	20	9.5	3	1.3	2.3	0.7	1.8	2	1.5	2.5	0.5	1.1	0.8
Cyprinus qionghaiensis	Temperate	benthopelagic	L	OMNI	3.3±0.5	22.8	4.3	1.7	0.7	1.9	0.3	1.2	0.9	0.8	1.3	0.3	0.5	0.4
Gymnocypris firmispinatus	Subtropical	benthopelagic	R	INSV	3.1±0.4	16.2	10.7	2	0.7	2.4	0.2	1.8	1.9	1.4	2.7	0.4	0.7	0.5
Gymnocypris potanini	Subtropical	benthopelagic	R	OMNI	3.1±0.4	15.9	8	1.7	0.7	2.1	0.5	1.1	1.6	1.3	2.2	0.4	0.7	0.6
Gobiobotia abbreviata	Subtropical	benthopelagic	RS	CARN	3.2±0.4	9	8.5	1.9	0.6	1.3	0.5	1.3	2	1.3	2.3	0.4	1	0.6
Gobiobotia brevirostris	Subtropical	benthopelagic	RS	CARN	3.1±0.4	5	13.6	2.8	1.4	2.7	0.7	1.7	2.3	1.4	3	0.4	1.2	0.9
Gobiobotia filifer	Subtropical	benthopelagic	LR	INSV	3.2±0.4	10.4	10.5	2.5	1.1	2.8	0.4	1.5	2.5	1.2	2.6	0.3	1	0.5
Gobiobotia longibarba	Subtropical	benthopelagic	RS	CARN	3.3±0.4	14	7.3	1.2	0.5	1.2	0.2	1	2	1	2	0.3	0.6	0.4
Gobiobotia meridionalis	Tropical	benthopelagic	R	CARN	3.2±0.4	10	13.2	2.5	0.9	1.8	0.4	1.8	3	1.8	3.2	0.6	1.1	0.7
Gobiobotia tungi	Subtropical	benthopelagic	R	CARN	3.2±0.4	13	12	2.5	1	3.4	0.4	2	2.1	1.8	3	0.8	1.2	0.8
Gobiocypris rarus	Temperate	benthopelagic	RL	INSV	3.5±0.37	5.9	6.8	1.9	0.9	2.3	0.3	1.3	1.3	1	1.8	0.5	0.5	0.5
Xenophysogobio boulengeri	Temperate	benthopelagic	R	CARN	3.3±0.4	12.1	13.5	2.4	1	3.9	0.6	1.5	1.4	1.4	3.2	0.3	1.1	0.9
Xenophysogobio nudicorpa	Temperate	benthopelagic	R	CARN	3.2±0.4	13.1	7.2	1.6	0.8	1.9	0.3	0.9	1.7	0.8	1.8	0.2	0.7	0.4
Ctenopharyngodon idella	Subtropical	demersal	LR	DETR	2.0±0.00	150	12.5	3.4	1.6	3	0.5	2.2	2.3	1.5	2.9	0.7	0.9	1
Mylopharyngodon piceus	Subtropical	demersal	LR	CARN	3.2±0.44	180	12.5	3	1.5	3.7	0.4	2	2.9	1.1	3	0.5	0.6	0.7
Squaliobarbus curriculus	Subtropical	benthopelagic	LR	DETR	2.7±0.2	48.8	14	2.9	1.4	3.2	0.7	1.8	2.3	1.5	3.1	0.6	1	1
Barbodes polylepis	Subtropical	pelagic	R	PLAN	2.9±0.3	9.2	11.3	5	1.7	3.3	1	2.5	2.4	1.5	2.5	0.6	0.9	0.9
Elopichthys bambusa	Temperate	benthopelagic	LR	PISC	2.5±0.3	200	5.8	1	0.4	1.5	0.2	0.6	0.9	0.5	1.4	0.1	0.4	0.4
Folifer brevifilis	Subtropical	benthopelagic	R	OMNI	2.7±0.3	40.5	12.5	2.7	1.1	3.4	0.4	1.9	2.5	1.6	3.3	0.5	1	0.7
Gymnodiptychus pachycheilus	Subtropical	benthopelagic	R	CARN	2.6±0.3	60	13.5	2.6	0.8	2.1	0.9	1.6	2.1	1.5	3.2	0.2	1.2	0.7
Hemiculterella sauvagei	Subtropical	benthopelagic	L	PLAN	2.8±0.3	14	9.5	1.7	0.7	1.7	0.4	1.1	1.7	0.9	2.1	0.6	0.5	0.6
Hemiculterella wui	Subtropical	benthopelagic	L	PLAN	2.8±0.3	14	8	1.7	0.6	1.6	0.4	1	1.5	0.9	1.9	0.6	0.6	0.5
Herzensteinia microcephalus	Subtropical	benthopelagic	R	OMNI	2.7±0.3	39	12.5	4	3.6	2.6	0.5	2.3	2.3	1.5	2.8	0.5	0.9	0.8
Linichthys laticeps	Subtropical	benthopelagic	R	PLAN	2.8±0.3	11	11.3	5	1.7	3.3	1	2.5	2.4	1.5	2.5	0.6	0.9	0.9
Luciobrama macrocephalus	Subtropical	benthopelagic	LR	PISC	2.7±0.3	48	9.5	1.5	0.7	2.1	0.3	1	1	0.4	2.7	0.1	0.3	0.3
Onychostoma angustistomata	Subtropical	benthopelagic	R	OMNI	2.7±0.3	18.9	12	3.3	1.3	4.9	0.6	2.1	3	2	2.7	0.6	1.3	1.1
Onychostoma barbatulum	Subtropical	benthopelagic	RS	OMNI	2.7±0.3	22.5	11.7	3.5	1.3	3.7	0.7	1.8	1.8	1.5	2.5	0.6	0.9	0.8
Onychostoma barbatum	Subtropical	benthopelagic	R	OMNI	2.7±0.3	17.6	10.4	2.5	1	3	0.5	1.6	1.7	1.4	2.2	0.6	0.9	0.7
Onychostoma breve	Subtropical	benthopelagic	R	OMNI	2.8±0.3	14.6	10.4	2.5	1	3	0.5	1.6	1.7	1.4	2.2	0.6	0.9	0.7
Onychostoma elongatum	Tropical	benthopelagic	R	OMNI	2.8±0.3	11.5	10.4	2.5	1	3	0.5	1.6	1.7	1.4	2.2	0.6	0.9	0.7
Onychostoma lini	Subtropical	benthopelagic	RS	OMNI	2.7±0.3	25.3	9	2.1	1.8	2.4	0.5	1.2	1.4	1	1.7	0.4	0.7	0.5
Onychostoma macrolepis	Subtropical	benthopelagic	R	OMNI	2.7±0.3	26.5	8.4	2	0.6	2.1	0.5	1.2	1.5	1.1	2	0.4	0.7	0.5
Onychostoma rarum	Subtropical	benthopelagic	R	PLAN	2.7±0.3	29.1	12.5	3	1.2	2	0.4	1.9	2.5	1.6	2.4	0.3	1.2	1
Onychostoma simum	Subtropical	benthopelagic	R	OMNI	2.7±0.3	34.5	12.5	3	1.2	2.2	0.9	2.4	2.3	1.5	2.5	0.4	1.2	0.7
Percocypris pingi	Subtropical	benthopelagic	LR	PISC	2.7±0.3	44	9	3.1	1.1	2.4	0.5	1.9	1.3	1	2.2	0.2	0.7	0.3
Procypris rabaudi	Subtropical	benthopelagic	R	CARN	3.5±0.37	45	8.8	3.1	1.4	2.8	0.4	2.5	2.1	1.2	2.2	0.3	0.8	0.4
Ptychobarbus chungtienensis	Subtropical	benthopelagic	L	CARN	2.7±0.3	49.9	9.5	1.6	0.7	3.2	0.3	1.5	1.5	1.1	2.3	0.4	0.8	0.5
Ptychobarbus kaznakovi	High altitude	benthopelagic	R	CARN	2.6±0.3	57.5	8.6	1.8	0.7	2.5	0.5	1.5	1.5	1.1	2.1	0.3	0.9	0.6
Schizopygopsis kialingensis	Temperate	benthopelagic	R	PLAN	2.7±0.3	18.3	12.5	2.7	0.9	2.8	0.7	3.2	2	1.3	2.6	0.5	0.9	0.6
Schizopygopsis malacanthus	Subtropical	benthopelagic	RS	PLAN	2.7±0.3	27.3	8.4	2.7	0.6	1.8	0.3	1.3	1.5	0.8	1.7	0.2	0.7	0.4
Sinilabeo longibarbatus	Temperate	pelagic	R	PLAN	2.7±0.3	8.4	4	0.9	0.5	1.3	0.2	0.6	1.1	0.5	0.8	0.2	0.3	0.2
Spinibarbus hollandi	Subtropical	benthopelagic	R	OMNI	3.2±0.4	34	6.2	1.4	0.7	2	0.3	1.2	1.3	0.6	1.5	0.2	0.5	0.3
Spinibarbus sinensis	Subtropical	benthopelagic	R	OMNI	2.6±0.27	47.7	13.5	5	2.1	5.6	0.5	3	3	1.6	2.2	0.6	1.2	0.5
Homatula potanini	Subtropical	demersal	RS	DETR	2.7±0.3	13.2	7.2	1.1	0.7	1.3	0.2	1	1.1	0.7	1.5	0.2	0.4	0.2
Homatula variegata	Subtropical	demersal	R	DETR	2.7±0.3	18.3	13	1.6	1.2	1.7	0.2	1.4	1.4	1	2.5	0.3	0.4	0.4
Homatula wujiangensis	Subtropical	demersal	R	DETR	2.7±0.3	8.7	13	1.6	1.2	1.7	0.2	1.4	1.4	1	2.5	0.3	0.4	0.4
Claea dabryi	Subtropical	benthopelagic	RS	CARN	2.7±0.3	9.9	10.8	1.6	0.5	1.2	0.3	1.2	1.7	1	2.3	0.2	0.8	0.6
Schistura fasciolata	Subtropical	benthopelagic	R	INSV	3.2±0.4	12	8	1.1	0.9	1.5	0.2	1.1	1.3	0.8	1.3	0.2	0.5	0.3
Schistura incerta	Subtropical	demersal	R	INSV	3.2±0.4	5.5	13	2.1	1.5	2.9	0.3	2.9	1.8	1.4	2.3	0.4	0.8	0.3
Schistura waltoni	Tropical	benthopelagic	R	INSV	3.2±0.4	7.8	13	3.1	1.5	2.3	0.4	1.7	1.7	1.3	2.7	0.3	1	0.6
Triplophysa angeli	Subtropical	benthopelagic	R	INSV	3.1±0.4	7.3	15.4	2.4	1.6	2.4	0.8	2.1	3.3	1.5	3.2	0.3	1.2	0.3
Triplophysa anterodorsalis	Temperate	benthopelagic	R	INSV	3.1±0.4	9	10.2	1.3	0.7	1.7	0.5	1.3	1.5	0.6	2.3	0.2	0.4	0.2
Triplophysa bleekeri	Subtropical	benthopelagic	RS	INSV	3.1±0.4	13.1	12.7	2.4	1.4	1.8	0.5	2	2.7	1.3	2.5	0.4	1.1	0.4
Triplophysa brevibarba	Tropical	demersal	R	INSV	3.1±0.4	7.8	12.7	2.5	1.3	2	0.5	2	2.2	1.3	2.4	0.3	1.1	0.4
Triplophysa brevicauda	Temperate	benthopelagic	S	PLAN	3.1±0.4	8.3	12	2.1	1.1	1.5	0.5	1.8	2.1	1.2	2.6	0.3	0.9	0.3
Triplophysa daqiaoensis	Temperate	benthopelagic	R	INSV	3.1±0.4	14.5	10.5	1.3	0.7	1.8	0.4	1.3	1.6	0.6	2.1	0.2	0.4	0.2
Triplophysa grahami	Subtropical	benthopelagic	R	INSV	3.1±0.4	9.1	13.5	2.5	1.3	2	1.2	2.2	3	1.6	2.6	0.1	1.6	0.4
Triplophysa leptosoma	Temperate	benthopelagic	R	OMNI	3.1±0.4	14.4	9	1.1	0.5	1.4	0.2	1	1.1	0.9	2.1	0.2	0.7	0.4
Triplophysa markehenensis	Subtropical	benthopelagic	R	OMNI	3.1±0.4	11.9	6.6	0.8	0.5	0.8	0.3	0.7	1	0.4	1.5	0.1	0.3	0.2
Triplophysa microps	Tropical	benthopelagic	R	OMNI	3.1±0.4	9.1	12.9	1.6	0.7	1.4	0.5	1.7	2	1.3	2.7	0.3	0.6	0.5
Triplophysa ninglangensis	Subtropical	benthopelagic	R	OMNI	3.1±0.4	7	13.4	2.2	1.1	1.7	0.3	1.9	2.3	1.3	3	0.3	0.9	0.4
Triplophysa orientalis	Subtropical	benthopelagic	LR	CARN	3.1±0.4	14.2	7.2	1.2	0.5	1	0.3	1	0.8	0.6	1.5	0.1	0.5	0.4
Triplophysa rotundiventris	Subtropical	benthopelagic	R	OMNI	3.1±0.4	7.6	11	1.6	0.4	1.2	0.2	1.5	2.1	1	1.6	0.2	0.8	0.2
Triplophysa stenura	High altitude	benthopelagic	LR	OMNI	3.1±0.4	13.8	11	1.6	0.6	1.2	0.3	1.4	2.3	0.9	1.7	0.2	0.8	0.3
Triplophysa stewarti	High altitude	benthopelagic	LR	OMNI	3.1±0.4	20.8	11	1.4	0.6	1.1	0.4	1.3	1.7	1.1	2.3	0.2	0.6	0.4
Triplophysa stoliczkai	Subtropical	benthopelagic	LR	OMNI	3.1±0.4	15	12.5	1.5	0.6	2	0.3	1.5	1.7	1.8	2.6	0.3	1	0.5
Triplophysa tanggulaensis	Temperate	benthopelagic	R	DETR	3.1±0.4	7.3	13.2	3.2	0.9	1.8	0.5	2.5	2.2	1.8	3.4	0.6	1.2	0.7
Triplophysa xichangensis	Temperate	benthopelagic	R	DETR	3.1±0.4	12.9	8.8	1.5	0.6	1.7	0.4	1.3	2.1	1	2	0.2	0.9	0.4
Triplophysa yaopeizhii	Temperate	benthopelagic	S	HERB	3.1±0.4	13	13.7	1.6	1.1	1.9	0.3	1.5	2.7	1.2	3.2	0.2	0.9	0.3
Yunnanilus nigromaculatus	Subtropical	demersal	R	CARN	3.6±0.59	6.9	12	2.9	1.2	1.7	1	2.5	2.3	1.6	2.8	0.4	1.3	0.9
Yunnanilus pleurotaenia	Subtropical	demersal	R	CARN	3.1±0.3	6.5	3.9	0.9	0.4	1	0.2	0.9	1	0.8	1.1	0.3	0.3	0.1
Beaufortia liui	Subtropical	demersal	R	DETR	2.9±0.3	5.6	12.5	2.6	1	1.5	1.1	2.6	3.6	1.9	2.6	0.3	1.2	0.4
Beaufortia szechuanensis	Subtropical	demersal	R	DETR	2.9±0.3	7.3	14	3	1.4	1.7	1.1	2.8	5.8	2.8	3.5	0.3	1.6	1
Erromyzon sinensis	Subtropical	demersal	R	DETR	2.9±0.3	5.2	13	2.8	1.7	2.3	0.7	2.8	2.3	1.9	3.2	0.6	1.3	0.3
Formosania davidi	Subtropical	demersal	R	DETR	2.9±0.3	9.4	8.3	1.7	1.1	2.2	0.2	1.5	2.2	1.3	1.6	0.2	0.6	0.4
Hemimyzon yaotanensis	Temperate	demersal	R	DETR	2.9±0.3	8.4	10.3	3.2	0.9	1.7	0.5	1.2	3.2	1.1	2.1	0.2	0.7	0.4
Jinshaia abbreviata	Temperate	demersal	R	DETR	2.9±0.3	13	7.6	1.2	0.5	1.1	0.2	1.1	2.2	0.9	1.2	0.2	0.5	0.3
Jinshaia sinensis	Temperate	demersal	R	DETR	2.9±0.3	14	10.6	3	0.9	2.6	0.7	1.8	3.2	1.6	2.4	0.2	1	0.5
Jinshaia niulanjiangensis	Tropical	demersal	R	DETR	2.9±0.3	6.2	11.5	1.5	0.6	1.9	0.3	1.5	3.2	1.4	2.2	0.2	0.7	0.4
Lepturichthys fimbriata	Temperate	demersal	RS	PLAN	2.9±0.3	16	14.5	1.9	0.4	0.9	0.2	0.9	2.6	0.6	1.7	0.2	0.4	0.2
Metahomaloptera omeiensis	Temperate	demersal	S	OMNI	3.0±0.3	7.3	7.3	1.2	0.4	0.7	0.3	1.2	3.5	1.2	1.8	0.2	0.7	0.3
Metahomaloptera longicauda	Subtropical	demersal	S	OMNI	3.0±0.3	4.3	8	1.6	1	1.6	0.8	1.7	4	1.5	2.2	0.4	0.9	0.4
Paraprotomyzon niulanjiangensis	Tropical	demersal	S	OMNI	3.0±0.3	4.1	13	2.6	1.3	2.3	0.5	2.4	3.6	2.3	2.6	0.6	1.1	0.6
Pseudogastromyzon changtingensis	Subtropical	benthopelagic	S	OMNI	2.9±0.3	6.2	13.5	3.4	1.6	2.5	0.8	2.9	5.4	3	4.2	0.3	1.5	0.7
Pseudogastromyzon fangi	Subtropical	benthopelagic	S	OMNI	2.9±0.3	10	10.1	2.3	1.1	2.5	0.4	2.1	4.4	1.5	2.1	0.2	1	0.3
Pseudogastromyzon fasciatus	Subtropical	demersal	S	DETR	2.9±0.3	8.2	11.3	2.3	1.1	2.1	0.5	2.2	4.4	2.1	2.3	0.5	1.1	0.5
Sinogastromyzon hsiashiensis	Temperate	demersal	S	CARN	2.9±0.3	6.2	10.2	1.2	0.8	2.2	0.4	1	3.1	0.8	1.6	0.3	0.6	0.3
Sinogastromyzon sichangensis	Subtropical	demersal	LR	PLAN	3.0±0.3	3	11.5	2.8	1.9	2.6	0.5	2.8	2.5	2.6	3.3	0.6	1.4	0.9
Sinogastromyzon szechuanensis	Temperate	demersal	RS	PLAN	2.9±0.3	7.7	6.2	1.5	0.5	0.8	0.6	1.2	2.9	0.9	1.4	0.2	0.7	0.4
Sinogastromyzon dezeensis	Tropical	demersal	RS	DETR	2.9±0.3	5.4	8.1	1.7	0.6	1	0.5	1.2	3	0.9	2.1	0.2	0.7	0.3
Vanmanenia pingchowensis	Subtropical	benthopelagic	S	PLAN	2.9±0.3	13.9	8.3	1.5	1	1.4	0.2	1.1	2	0.9	1.4	0.3	0.7	0.3
Formosania stigmata	Subtropical	demersal	S	PLAN	2.9±0.3	10	6.5	1.3	0.7	1.6	0.2	1.2	1.8	1.1	1.8	0.2	0.6	0.3
Vanmanenia stenosoma	Subtropical	benthopelagic	S	OMNI	2.9±0.3	8.6	8	1.5	0.7	1.5	0.3	1.2	1.2	0.9	1.7	0.2	0.5	0.2
Vanmanenia xinyiensis	Subtropical	benthopelagic	S	OMNI	2.9±0.3	9.8	9.7	1.5	0.7	1.2	0.2	1.3	2.1	1.1	1.8	0.3	0.5	0.3
Cobitis macrostigma	Subtropical	benthopelagic	LR	OMNI	3.3±0.4	13.7	11.6	1.1	0.6	1.1	0.2	1	1	1	1.7	0.1	0.9	0.3
Cobitis sinensis	Subtropical	benthopelagic	RS	OMNI	3.3±0.4	15.3	8.3	1.2	0.7	1.2	0.1	1.1	0.6	0.8	1.2	0.1	0.6	0.2
Cobitis taenia	Subtropical	demersal	LRS	DETR	3.3±0.4	13.5	13.2	2.2	1.4	2.8	0.6	2	2.7	1.4	2.4	0.2	1.2	0.3
Cobitis rara	Subtropical	demersal	LRS	DETR	3.3±0.4	10	10.8	1.8	1.1	2.4	0.2	1.5	2.1	1	1.9	0.2	0.8	0.3
Misgurnus anguillicaudatus	Subtropical	demersal	LRS	OMNI	3.2±0.40	28	13.7	2.1	1.5	1.7	0.2	1.4	1.2	1.1	2	0.1	0.9	0.5
Misgurnus mizolepis	Subtropical	demersal	LRS	OMNI	3.3±0.4	20	13	2	1.2	2	0.4	1.6	2.2	1	1.9	0.2	0.8	0.3
Paramisgurnus dabryanus	Subtropical	demersal	LRS	DETR	3.2±0.4	9	5.9	0.8	0.7	0.8	0.2	0.7	0.5	0.5	0.8	0.1	0.3	0.3
Leptobotia elongata	Subtropical	demersal	R	PISC	4.2±0.73	50	12.5	2.6	1.4	2.3	1	2.3	2.1	1.5	3.2	0.1	1.4	0.8
Leptobotia guilinensis	Subtropical	demersal	RS	DETR	3.2±0.4	10	13.5	2.1	1.5	2	0.5	1.8	1.6	1.2	1.8	0.2	1	0.7
Leptobotia microphthalma	Subtropical	demersal	RS	OMNI	3.3±0.4	9.9	15	2.4	2	4.2	0.4	2.1	2.4	1.5	3.5	0.2	0.9	0.8
Leptobotia orientalis	Subtropical	demersal	RS	OMNI	3.3±0.4	9.9	8.5	1.7	1.2	2	0.2	1.4	1.6	0.6	2.1	0.2	0.6	0.3
Leptobotia pellegrini	Subtropical	demersal	R	OMNI	3.3±0.4	22	10.1	1.7	0.4	1.5	1.7	1.3	2.4	1.2	2.6	0.2	0.9	0.5
Leptobotia rubrilabris	Temperate	demersal	R	OMNI	3.3±0.4	16.6	8.7	2.1	1	1.6	0.4	1.5	1	0.9	2.3	0.1	0.7	0.5
Leptobotia taeniops	Temperate	demersal	LR	OMNI	3.3±0.4	18.2	7	1.6	1	2.2	0.5	1.5	1.2	0.7	1.5	0.1	0.6	0.4
Leptobotia tchangi	Temperate	demersal	LR	OMNI	3.3±0.4	9.8	9.5	1.8	1.1	2.3	0.3	1.4	1.2	0.9	2.2	0.1	0.7	0.5
Leptobotia tientaiensis	Temperate	demersal	R	OMNI	3.3±0.4	13	7.7	1.7	0.9	2.1	0.5	1.5	1.2	1	2.1	0.4	0.7	0.6
Parabotia banarescui	Temperate	benthopelagic	LR	INSV	3.3±0.4	21.4	9.8	1.6	1.1	2.4	0.4	1.4	1.2	1.9	2.3	0.2	0.7	0.4
Parabotia bimaculata	Temperate	demersal	R	INSV	3.3±0.4	13.9	9	1.6	1.1	2	0.4	1.1	0.7	1	1.8	0.2	0.8	0.5
Parabotia fasciata	Temperate	demersal	LR	INSV	3.3±0.4	15	12.6	2	1.3	2.3	0.3	1.8	1.9	1.2	3.6	0.4	0.9	0.6
Parabotia kiangsiensis	Tropical	demersal	LR	INSV	3.3±0.4	16.1	14	2.4	1.5	3.6	0.5	1.9	2.1	1.3	3.3	0.4	1	0.5
Parabotia maculosa	Temperate	demersal	R	INSV	3.3±0.4	20	13.5	1.9	1.1	2.3	0.4	1.8	1.6	1.2	2.7	0.3	1	0.4
Parabotia lijiangensis	Subtropical	demersal	S	OMNI	3.3±0.4	12.3	8.5	1.6	1	2	0.2	1.2	1.3	1	2	0.2	0.8	0.5
Sinibotia reevesae	Subtropical	demersal	RS	OMNI	3.2±0.4	9.5	13.7	2.1	1.5	2.6	0.3	2.1	2.1	1.7	4	0.3	1	1
Sinibotia superciliaris	Subtropical	demersal	RS	OMNI	3.2±0.40	16.4	11.7	1.7	1.3	3.2	0.3	1.7	1.4	1.4	3.4	0.3	0.9	0.3
Silurus asotus	Temperate	demersal	LRS	OMNI	4.4±0.3	33.2	14.5	2.6	1	1.1	1	2.3	1.5	1.2	3	0.2	0.9	0.8
Silurus meridionalis	Subtropical	demersal	LR	CARN	4.1±0.7	100	12	2.3	0.8	1.2	0.9	2.2	1.5	1.3	3.4	0.2	1	1
Clarias fuscus	Subtropical	demersal	LR	INSV	3.7±0.59	24.5	13	3.4	1	1.5	0.3	2.5	1.8	1.7	3.1	0.3	0.5	0.4
Hemibagrus macropterus	Temperate	demersal	LR	DETR	3.5±0.6	29	8	1.1	0.9	2	0.1	1	0.9	0.7	1.3	0.2	0.5	0.2
Leiocassis crassilabris	Subtropical	demersal	LR	CARN	3.4±0.3	23.5	9.2	2.1	0.8	2.1	0.5	1.7	2.1	1.2	2.2	0.2	1	0.5
Leiocassis crassirostris	Subtropical	demersal	LR	CARN	3.4±0.3	21.3	13	2.1	0.8	1.5	0.5	1.8	2.1	1.2	3.1	0.3	0.9	0.4
Leiocassis longibarbus	Subtropical	demersal	LR	CARN	3.4±0.3	33.3	15	4	1.7	2.7	0.9	3	2.5	1.7	4.5	0.6	2.2	0.8
Leiocassis longirostris	Temperate	demersal	LR	CARN	3.5±0.3	33.3	9.1	3	1.1	3.4	0.2	1.6	1.2	1.1	2.6	0.2	0.6	0.4
Pelteobagrus eupogon	Temperate	demersal	LR	CARN	3.4±0.3	25	9.5	1.6	0.7	2.9	0.6	1.3	1.6	0.9	1.8	0.2	0.7	0.4
Pelteobagrus ussuriensis	Temperate	demersal	LR	CARN	3.7±0.4	25.6	13.5	2.8	1.1	2.3	0.3	2.3	1.6	1.6	3.2	0.5	1.1	0.8
Pseudobagrus albomarginatus	Subtropical	benthopelagic	LR	CARN	3.4±0.3	31.5	9.2	1.6	0.7	1.9	0.2	1.4	2	1.1	2.2	0.2	0.6	0.4
Pseudobagrus analis	Subtropical	benthopelagic	LR	CARN	3.4±0.3	10.1	9.6	2.5	0.8	1.6	0.3	1.7	1.5	1	2.1	0.4	0.5	0.5
Pseudobagrus brevicaudatus	Temperate	benthopelagic	R	CARN	3.4±0.3	11	11	2.1	1.3	2.6	1	2.1	1.9	1.1	2.5	0.3	0.9	0.6
Pseudobagrus crassilabris	Subtropical	demersal	LR	CARN	3.4±0.3	23.5	9.2	2	0.7	2.1	0.6	1.8	2	1.1	2.1	0.2	1	0.5
Pseudobagrus medianalis	Subtropical	benthopelagic	LR	CARN	3.4±0.3	20	14.8	2.8	1.4	2.1	0.8	2.5	1.6	1.8	3.1	0.6	1	0.6
Pseudobagrus ondon	Temperate	benthopelagic	RS	CARN	3.4±0.3	12	13	2.1	1	2.6	0.4	2	2.6	1.5	3.2	0.3	0.8	0.5
Pseudobagrus pratti	Temperate	benthopelagic	R	CARN	3.4±0.3	19.8	13	2.5	1.2	2.4	0.5	1.9	1.8	1.2	3	0.4	0.8	0.4
Pseudobagrus taeniatus	Temperate	benthopelagic	R	PISC	3.5±0.3	23.6	16	3.5	1.4	2.7	1	3	3.8	1.7	4.5	0.5	1.3	0.9
Pseudobagrus tenuifurcatus	Subtropical	demersal	S	CARN	3.5±0.3	35	8.7	2.2	1	2	0.4	2	1.8	1.4	2.8	0.3	0.9	0.7
Pseudobagrus tenuis	Temperate	benthopelagic	R	CARN	3.5±0.3	22.7	9.7	1.7	0.9	1.6	0.2	1.6	1.8	1.1	2.6	0.4	0.8	0.5
Pseudobagrus truncatus	Temperate	benthopelagic	R	CARN	3.4±0.3	15.7	13	2.2	1	2.6	0.4	2	2.5	1.4	3.2	0.3	0.8	0.7
Pseudobagrus vachellii	Subtropical	demersal	LR	CARN	3.5±0.3	35	12	3.1	1	3.2	0.3	2	1.6	1.3	2.2	0.5	0.6	0.7
Tachysurus adiposalis	Subtropical	benthopelagic	R	CARN	3.6±0.4	22.3	12.5	2.2	0.9	2.1	0.4	1.9	1.6	1.4	3.5	0.4	0.9	0.7
Tachysurus fulvidraco	Temperate	demersal	LR	DETR	3.5±0.1	34.5	12.4	3.2	1.3	2.8	0.6	2	2	1.6	3.6	0.4	1.2	0.8
Tachysurus nitidus	Temperate	demersal	R	INSV	3.6±0.4	23.5	12.8	2.9	1	2.7	0.5	2.2	2.2	1.4	2.8	0.3	0.8	0.5
Liobagrus marginatoides	Temperate	benthopelagic	R	CARN	3.2±0.4	8.5	8.6	1.3	1	1.1	0.5	1	1.5	0.6	2.1	0.1	0.6	0.3
Liobagrus marginatus	Temperate	benthopelagic	RS	CARN	3.3±0.4	12.8	13.7	2.5	1.7	0.8	0.5	2.1	2.4	1.5	3.2	0.2	1	0.6
Liobagrus nigricauda	Subtropical	benthopelagic	LR	CARN	3.2±0.4	9.4	11.2	1.7	1.2	2.1	0.3	1.5	2	0.9	2.4	0.2	0.6	0.5
Liobagrus styani	Temperate	benthopelagic	S	CARN	3.2±0.4	10.6	12.5	1.7	1.7	2.6	0.5	1.6	2	1.3	2.9	0.2	1	0.9
Euchiloglanis kishinouyei	Subtropical	demersal	R	CARN	3.3±0.4	19.3	10	1.5	0.8	1.5	0.5	1.7	3.1	1.5	3.6	0.2	1.1	0.8
Glyptothorax fokiensis	Subtropical	benthopelagic	RS	INSV	3.2±0.4	8.1	10.2	1.8	0.8	2	0.7	1.6	1.8	1.3	2.6	0.3	1.1	0.4
Glyptothorax sinensis	Tropical	benthopelagic	LRS	INSV	3.2±0.4	12.6	12	3.4	1.2	2.6	0.8	2.3	3	1.7	3.3	0.2	1.3	0.9
Pareuchiloglanis anteanalis	Temperate	benthopelagic	R	INSV	3.2±0.4	17.6	10.1	3.1	0.7	1.9	0.5	2.2	3.4	1.9	3.2	0.2	1.5	0.7
Pareuchiloglanis sinensis	Temperate	benthopelagic	S	INSV	3.2±0.4	14	9.7	1.3	0.5	1.2	0.7	1.6	2.3	1.5	2	0.2	1.2	0.8
Harpadon nehereus	Subtropical	benthopelagic	MR	PISC	4.2±0.73	40	12.8	2.4	0.6	1.9	1.5	2.3	2.1	1.5	2.8	0.2	1.3	1.2
Gambusia affinis	Tropical	benthopelagic	LR	CARN	3.1±0.2	5.1	10.4	2.5	1.5	2.5	1	2.5	3	2	3.3	0.9	1	1.1
Oryzias latipes	Tropical	benthopelagic	RS	DETR	3.4±0.45	2.6	14	3.8	1.2	3.5	1	2.3	1.9	1.5	3.4	1.2	0.6	1.2
Oryzias sinensis	Tropical	benthopelagic	LRS	HERB	2.7±0.31	3.1	12.5	2.8	1.2	2	1.6	2.5	2.8	1.6	4	1.2	1	1.2
Hyporhamphus intermedius	Tropical	pelagic-neritic	MLR	CARN	3.4±0.45	15.1	14.2	1.1	0.4	1.5	0.3	1	1.5	0.7	5	0.3	0.5	0.6
Liza carinata	Tropical	pelagic-neritic	MR	DETR	2.7±0.2	18	12	3.3	1.3	4.1	1.3	2.5	1.4	1.2	3.7	0.8	0.4	0.4
Liza haematocheila	Tropical	pelagic-neritic	MR	DETR	2.5±0.19	80	14	3	1.4	3.1	1.1	2.3	2.4	0.9	2.9	0.4	0.4	0.5
Mugil cephalus	Tropical	benthopelagic	MR	DETR	2.5±0.17	100	13.3	4.1	1.3	4.3	1.8	2.5	2.5	1.3	3	0.6	0.7	0.9
Monopterus albus	Subtropical	demersal	R	CARN	2.9±0.28	100	31.5	1.7	1	0.3	0	0	0	1.7	2.7	0.1	1.5	0.7
Mastacembelus aculeatus	Subtropical	benthopelagic	LR	CARN	3.3±0.4	38	15.7	1.7	0.5	0.7	0.5	1.3	1.2	1	2.2	0.1	0.6	0.2
Mastacembelus armatus	Subtropical	demersal	LR	OMNI	2.8±0.27	90	14.6	1.5	0.6	0.4	0.6	1.1	0.9	0.9	2.9	0.2	0.6	0.6
Sinobdella sinensis	Subtropical	benthopelagic	S	CARN	3.3±0.4	19	17.5	2	0.7	0.8	0.5	1.3	1	0.7	3.2	0.2	0.5	0.4
Lateolabrax japonicus	Tropical	reef-associated	R	CARN	3.4±0.43	80	13.8	3.6	1.3	3.2	1	3.2	2	1.6	4.4	0.6	1.1	1
Coreoperca whiteheadi	Tropical	benthopelagic	S	CARN	3.5±0.5	21.4	12	4	1.4	2.2	1.2	3.8	2	1.9	4.5	0.8	1.6	1
Siniperca chuatsi	Tropical	benthopelagic	LR	CARN	4.5±0.80	70	13.5	4.7	1.6	3.1	1.5	4.5	2.7	1.9	5	0.3	1.5	1.2
Siniperca knerii	Temperate	benthopelagic	LR	CARN	4.0±0.7	31.7	12.1	4.1	1.2	2.4	0.8	3.6	2.1	2	4.7	0.8	1.3	1.4
Siniperca obscura	Temperate	benthopelagic	S	CARN	4.0±0.7	8.1	9.2	3	1.1	2.8	1	2.9	1.8	1.4	3.1	0.7	1.1	0.3
Siniperca roulei	Subtropical	benthopelagic	S	CARN	3.7±0.59	20	9.7	2.9	0.8	2	0.2	1.8	1.8	1.3	3.5	0.6	1.1	0.6
Siniperca scherzeri	Temperate	benthopelagic	R	CARN	3.9±0.7	28.5	13.5	3.6	1.3	3.7	1.1	3.3	2.3	1.9	4.7	0.6	1.5	1.2
Siniperca undulata	Temperate	benthopelagic	LR	CARN	3.7±0.6	15	10.1	3.8	1	2.1	1.2	2	1.7	1.8	4.1	0.6	1.4	1.1
Bostrychus sinensis	Tropical	demersal	MR	CARN	4.0±0.67	22	13.1	2.5	1.6	2.9	2	2.6	2.9	1.7	4.8	0.5	1.4	1.2
Eleotris oxycephala	Tropical	demersal	RS	CARN	3.6±0.3	15	12	2.9	1.5	1.2	1.8	2.8	3.1	1.6	3.9	0.3	1.3	1.3
Micropercops swinhonis	Subtropical	demersal	R	CARN	3.2±0.4	3.8	16	4.3	1.7	2.5	1.5	4	3	2.6	5	1.1	1.6	1.6
Odontobutis obscura	Temperate	benthopelagic	LR	CARN	3.2±0.5	17.5	12.5	2.6	1.3	2.7	1.1	2.6	3.4	1.8	4.3	0.4	1.6	0.9
Glossogobius giuris	Temperate	benthopelagic	MR	CARN	3.7±0.2	50	13.6	3.5	1.6	2.6	1.8	2.6	3.3	1.5	4.2	0.2	1.4	0.8
Lophiogobius ocellicauda	Temperate	demersal	R	CARN	3.3±0.3	8.7	9.7	1.9	0.8	2.4	0.9	1.7	2	1	2.6	0.6	0.5	0.6
Acanthogobius luridus	Subtropical	demersal	R	CARN	3.0±0.3	6	12.3	2.2	1.2	2	1.5	2.2	2.3	2	3.3	0.3	1.6	1.1
Chaeturichthys stigmatias	Temperate	demersal	R	DETR	3.5±0.5	28.2	10.2	1.3	0.4	0.1	0.8	1.3	1.6	0.8	1.5	0.2	0.6	0.2
Ctenogobius chengtuensis	Subtropical	demersal	S	INSV	3.4±0.5	5	9.5	1.6	1.1	2.1	1.2	1.6	1.9	1.3	2.9	0.3	1.1	1
Ctenogobius shennongensis	High altitude	demersal	S	INSV	3.4±0.5	6.1	11.5	2	1.4	2.7	1.3	2	2.2	1.6	3.5	0.4	1.3	1.1
Ctenogobius szechuanensis	Subtropical	benthopelagic	S	INSV	3.4±0.5	4.2	11.9	2.2	1.4	2.6	1.5	2.2	3.1	1.4	3.2	0.3	1.1	0.6
Mugilogobius myxodermus	Subtropical	demersal	S	INSV	3.3±0.3	3.4	9	2.2	1.2	3	0.6	2.1	1.8	1.4	3	0.4	1	0.7
Rhinogobius brunneus	Subtropical	demersal	LRS	CARN	3.3±0.4	10	6	1.4	0.8	1.3	0.9	1.2	1.6	1	1.7	0.2	0.8	0.5
Rhinogobius cliffordpopei	Temperate	benthopelagic	LR	CARN	3.4±0.4	14.5	9.7	2	1	1.7	0.9	2	2.8	1.9	3.7	0.5	1.2	0.8
Rhinogobius giurinus	Temperate	demersal	R	CARN	3.2±0.43	11.4	9.8	2.1	1.2	2.3	0.8	1.9	2.6	1.7	3.4	0.5	1.4	0.7
Rhinogobius similis	Temperate	benthopelagic	LRS	CARN	3.3±0.4	10	13	2.6	1.4	2.3	2	2.6	3	2.3	4	0.4	2	1.7
Synechogobius ommaturus	Subtropical	demersal	RS	CARN	3.6±0.5	43	13.5	2.5	1.5	1.8	1.2	2.4	3	2	3.8	0.6	1.4	0.9
Tridentiger trigonocephalus	Subtropical	demersal	RS	CARN	3.3±0.5	11	10	1.9	1.1	1.9	1.4	1.8	2.2	1.1	3.2	0.2	0.9	0.5
Odontamblyopus rubicundus	Subtropical	benthopelagic	R	HERB	3.8±0.5	25	13.3	1.5	0.5	0.9	0.9	1.4	1.2	1	2.1	0.1	0.8	0.7
Periophthalmus novaeguineaensis	Tropical	demersal	MR	DETR	3.2±0.4	8	12.7	2.1	1	2.5	1	2.1	1	2.4	3.1	0.7	2	0.6
Boleophthalmus pectinirostris	Tropical	demersal	MR	DETR	2.0±0.00	20	16	2.5	1.4	2.2	1.3	2.4	3.1	1.9	3.8	0.3	1.5	0.6
Macropodus opercularis	Tropical	pelagic	LR	INSV	3.8±0.55	6.7	8.7	4	1.5	2	1	3	1.8	1.6	2.3	0.6	1	0.9
Channa argus	Tropical	benthopelagic	LR	CARN	4.4±0.3	100	11.5	1.8	1	1.6	0.5	1.7	2	1.3	3.5	1.2	0.8	0.6
Channa asiatica	Tropical	benthopelagic	RS	CARN	3.7±0.58	20	12.8	2.9	1.3	1.6	0.7	1.9	1.3	1.1	3.4	0.4	0.7	0.7
Channa maculata	Tropical	benthopelagic	LRS	CARN	3.7±0.60	20	13.1	2.8	1.3	1.8	1.3	2.6	1.8	1	3.7	0.2	0.9	0.7
Repomucenus olidus	Subtropical	demersal	MR	CARN	3.4±0.5	7	12.5	1.5	0.9	2.5	1.1	1.5	3.1	1	4	0.6	0.7	0.6
Trachidermus fasciatus	Subtropical	benthopelagic	MR	DETR	3.0±0.07	14	13.8	3	0.8	2.8	2	2.5	3.6	1.7	4.4	0.6	1.3	0.7
Cynoglossus gracilis	Subtropical	demersal	MR	DETR	3.5±0.4	28	10.8	2.2	0.5	0.2	0	0	0	1.4	2.8	0.1	0.7	0.7
Cynoglossus trigrammus	Subtropical	demersal	MR	OMNI	3.5±0.4	25.9	10.8	3.8	0.9	0.2	0	0	0	1.6	2.2	0.1	0.7	0.6
Takifugu obscurus	Subtropical	demersal	MR	OMNI	3.4±0.2	40	9	2.4	0.8	2.6	1.8	2.6	1.6	2	3	0.3	1.6	1
